# Supplementary material for: DNA Binding, DNA Photocleavage, Molecular Docking Studies and Photo-Induced Effect on Melanoma Cells of 2-Methyl-3-OR Quinazolinone Derivatives
Source: Biomolecules. 2026 Apr 8;16(4):551. doi: 10.3390/biom16040551 (PMC13113181; doi:10.3390/biom16040551)
Supplement: Supplementary file 1 [file biomolecules-16-00551-s001.zip]

Archive with 1 entries (1 files):
- biomolecules-4191685-supplementary.pdf
